# Supplementary material for: Factors Associated with the Implementation of Pediatric Immunization Services: A Survey of Community Pharmacies
Source: Vaccines (Basel). 2024 Jan 18;12(1):93. doi: 10.3390/vaccines12010093 (PMC10818495; doi:10.3390/vaccines12010093)
Supplement: Supplementary file 1 [file vaccines-12-00093-s001.zip]

Archive with 3 entries (3 files):
- Vaccines _SM_Table S1.pdf
- Vaccines_ SM_Table S2.pdf
- Vaccines_SM_Questionnaire S1.pdf
